# Supplementary material for: Rapid Preparation of Platinum Catalyst in Low-Temperature Molten Salt Using Microwave Method for Formic Acid Catalytic Oxidation Reaction
Source: Molecules. 2024 Oct 30;29(21):5128. doi: 10.3390/molecules29215128 (PMC11548013; doi:10.3390/molecules29215128)
Supplement: Supplementary file 1 [file molecules-29-05128-s001.zip]

Archive with 1 entries (1 files):
- molecules-3211461-supplementary.pdf
